# Supplementary material for: Metabolomic and Metataxonomic Fingerprinting of Human Milk Suggests Compositional Stability over a Natural Term of Breastfeeding to 24 Months
Source: Nutrients. 2020 Nov 11;12(11):3450. doi: 10.3390/nu12113450 (PMC7697254; doi:10.3390/nu12113450)
Supplement: Supplementary file 1 [file nutrients-12-03450-s001.zip]

Archive with 3 entries (3 files):
- psg_nursling_age_nutrients_revision_esi_v1.docx
- supplementary_data_matrix_1.xlsx
- supplementary_data_matrix_2.xlsx
