# Supplementary material for: Metabolomic and Metataxonomic Fingerprinting of Human Milk Suggests Compositional Stability over a Natural Term of Breastfeeding to 24 Months
Source: Nutrients. 2020 Nov 11;12(11):3450. doi: 10.3390/nu12113450 (PMC7697254; doi:10.3390/nu12113450)
Supplement: Supplementary file 1 [file nutrients-12-03450-s001.zip › supplementary_data_matrix_1.xlsx]

## Sheet: supplementary_data_matrix_1
ID	Sample Experimental Use						Nursling Age Group	Expression Method	Nursling Gender	Demographic Information		Body Mass Index		Previous Pregnancies	Feeding Frequency		Diet	Intake - Days Per Week					Fruit/Veg - Portions Per Day		Days of Antibiotic Use in Past 12 Months	Supplements - Total Months of Use			Alcohol - Units Per Week
	ID	Volume	Fat	REIMS	16S rRNA qPCR	Metataxonomics				Age	Ethnicity	Pre-Pregnancy	Post-Pregnancy		Left Breast	Right Breast		Meat	Fish	Eggs	Dairy	Soya	Fruit	Vegetables		Folic Acid	Vitamin D	Calcium
PSG004	PSG004-R	3.5	0.0714286	Yes	2.18371	Yes	12 to 24	E	B	34	White	22.24	21.55	1	NS	1	Meat Eater	5	2	4	7	1	2	3	0	18	0	12	2
PSG005	PSG005-R	67	0.2	Yes	3.08934	Yes	03 to 06	E	G	28	White	22.01	23.96	2	6	6	Meat Eater	4	3	5	5	0	1	4	0	24	0	0	1
PSG006	PSG006-L	12.25	0.142857	Yes	2.8088	Yes	36 to 48	E	B	35	White	21.97	22.48	0	5	NS	Meat Eater	7	0	7	7	0	0	2	0	9	12	0	0
PSG010	PSG010-R	6.5	0.0769231	Yes	No	No	03 to 06	H	G	31	White	27.96	26.43	1	5	5	Meat Eater	3	2	7	7	1	3	5	0	18	0	24	2
PSG139	PSG139-L	2.25	0.2	Yes	No	No	12 to 24	E	B	34	Chinese	19.6283	20.0288	1	2	NS	Meat Eater	4	1	7	7	3	2	2	0	8	12	0	0
PSG141	PSG141-R	5.5	0.136364	Yes	2.77428	Yes	24 to 36	H	B	42	White	30.8248	29.4076	1	6	6	Meat Eater	7	0	7	7	1	0	2	0	6	12	0	2
PSG146	PSG146-R	13.5	0.105263	Yes	3.92769	No	24 to 36	H	B	38	White	20.202	18.3655	3	NS	5	Meat Eater	7	0	7	7	0	2	1	5	12	0	0	4
PSG188	PSG188-L	26.75	0.179487	Yes	2.39339	Yes	24 to 36	H	B	31	White	20.7008	24.4646	1	7	NS	Meat Eater	7	0	7	7	0	1	2	0	60	60	60	0
PSG205	PSG205-R	59	0.1	Yes	1.92468	Yes	12 to 24	E	B	34	White	24.4005	25.7373	1	2	2	Meat Eater	7	2	2	2	0	1	1	0	24	24	24	3
PSG214	PSG214-R	55.5	0.0526316	Yes	2.47744	Yes	12 to 24	M	G	37	White	22.3252	22.3252	2	NS	8	Meat Eater	1	4	7	7	0	4	1	0	4	0	0	7
PSG237	PSG237-R	42.5	0.0526316	Yes	1.61467	Yes	12 to 24	E	G	28	White	16.3277	18.9168	2	8	8	Meat Eater	3	0	0	0	3	2	2	7	48	48	48	3
PSG259	PSG259-L	33.75	0.0769231	Yes	2.5005	Yes	12 to 24	E	G	30	White Mixed	23.4375	26.9531	1	4	NS	Meat Eater	7	0	7	7	0	2	1	0	20	19	0	0
PSG260	PSG260-L	22	0.15	Yes	3.57701	Yes	12 to 24	E	B	38	White Other	23.8751	27.8788	2	6	6	Meat Eater	3	2	7	7	0	2	3	0	18	15	0	1
PSG275	PSG275-R	50.5	0.0789474	Yes	3.70984	Yes	03 to 06	E	B	37	White	20.5688	21.7555	1	8	8	Meat Eater	6	2	7	7	0	2	2	0	14	14	24	3
PSG292	PSG292-R	41.5	0.0526316	Yes	2.65046	Yes	03 to 06	E	B	32	White	23.4375	23.4375	1	NS	4	Pescetarian	0	2	7	7	0	5	1	0	9	0	0	6
PSG299	PSG299-R	16.25	0.243243	Yes	1.20959	Yes	24 to 36	E	G	41	White	19.4674	19.4674	3	NS	4	Meat Eater	3	3	7	7	1	4	5	0	30	72	0	7
PSG301	PSG301-R	60.5	0.0526316	Yes	2.66682	Yes	03 to 06	E	G	30	White	27.6817	32.872	1	NS	6	Meat Eater	5	2	7	7	1	3	6	0	12	12	0	0
PSG320	PSG320-R	3.25	0.2	Yes	No	No	24 to 36	E	B	35	White	28.1245	30.3745	1	NS	6	Meat Eater	7	0	7	7	0	1	5	0	10	12	0	1
PSG339	PSG339-R	2.5	0.2	Yes	3.13872	Yes	12 to 24	E	B	32	White Irish	31.3904	25.7402	1	5	5	Meat Eater	7	2	7	7	0	2	4	0	9	108	0	2
PSG358	PSG358-L	60.5	0.0526316	Yes	2.85271	Yes	03 to 06	E	B	39	White	37.6184	35.9085	1	5	NS	Meat Eater	7	1	7	7	0	1	3	14	24	0	3	2
PSG409	PSG409-L	12	0.1	Yes	2.68658	Yes	24 to 36	E	G	33	White	26.4595	28.4195	1	10	10	Meat Eater	4	3	2	2	0	1	3	7	0	9	0	2
PSG421	PSG421-R	68.5	0.105263	Yes	2.07702	Yes	06 to 12	E	B	30	White	25.0532	26.0553	1	NS	4	Meat Eater	7	2	7	7	0	1	2	0	9	9	0	6
PSG429	PSG429-L	26.25	0.2	Yes	No	No	36 to 48	E	B	42	Caribbean	26.3465	28.2284	2	1	NS	Meat Eater	3	2	7	7	5	3	1	0	6	24	2	2
PSG449	PSG449-R	20.5	0.105263	Yes	6.21178	Yes	24 to 36	M	B	32	White	25.5937	25.4055	1	NS	9	Meat Eater	6	2	0	0	3	2	2	7	36	36	36	10
PSG462	PSG462-L	46	0.1	Yes	3.38047	Yes	12 to 24	M	B	35	White	28.5653	26.368	1	8	8	Meat Eater	7	2	7	7	0	1	1	0	7	0	0	3
PSG482	PSG482-R	4.5	0.166667	Yes	No	No	36 to 48	M	G	33	White	30.9254	33.5687	1	NS	3	Meat Eater	3	2	3	3	1	2	3	0	6	0	0	6
PSG499	PSG499-L	0.25	0.2	Yes	No	No	36 to 48	E	G	31	White Mixed	22.7061	21.511	1	3	NS	Meat Eater	1	1	3	3	4	3	1	0	3	36	36	2
PSG520	PSG520-R	44.5	0.0526316	Yes	1.5507	Yes	06 to 12	E	B	29	White	31.245	34.4496	2	7	7	Meat Eater	7	2	7	7	0	3	4	0	60	0	48	0
PSG533	PSG533-R	23.5	0.131579	Yes	2.08227	Yes	06 to 12	E	G	37	White	34.7281	34.7281	2	NS	0	Meat Eater	5	1	3	3	0	3	3	0	3	48	12	6
PSG555	PSG555-L	43.5	0.0526316	Yes	6.02796	Yes	12 to 24	E	B	41	White	29.1565	31.489	2	4	4	Meat Eater	6	1	1	1	0	2	5	7	9	96	36	2
PSG556	PSG556-L	37	0.0789474	Yes	2.528	Yes	06 to 12	E	G	35	White	24.977	28.6501	1	3	3	Vegetarian	0	0	4	4	2	3	1	0	3	0	0	1
PSG582	PSG582-L	107.5	0.105263	Yes	8.89257	Yes	06 to 12	M	G	36	White	30.8596	32.3096	1	5	NS	Meat Eater	7	2	7	7	1	2	1	20	10	0	0	6
PSG620	PSG620-L	3.5	0.166667	Yes	No	No	06 to 12	E	B	37	White	27.0641	26.3958	2	3	NS	Meat Eater	7	2	5	5	0	2	4	14	9	0	0	0
PSG623	PSG623-R	2.5	0.2	Yes	No	No	24 to 36	E	B	39	White	27.5482	32.3232	2	10	10	Vegetarian	0	0	7	7	2	2	5	0	120	12	0	1
PSG643	PSG643-R	2.5	0.2	Yes	No	No	24 to 36	E	G	21	White	27.6295	33.9744	1	NS	3	Vegetarian	0	0	3	3	0	3	3	0	1	0	0	0
PSG649	PSG649-R	3.25	0.153846	Yes	No	No	36 to 48	E	G	42	White	22.8571	27.102	2	1	1	Pescetarian	0	1	1	1	2	3	7	0	30	60	60	0
PSG658	PSG658-R	2	0.1	Yes	No	No	24 to 36	H	B	37	White	32.9879	35.4979	3	NS	6	Meat Eater	7	2	7	7	0	2	2	14	27	27	27	2
PSG669	PSG669-L	52.75	0.0769231	Yes	3.05204	Yes	06 to 12	E	G	32	White	24.0511	25.0532	1	4	4	Vegetarian	0	0	7	7	2	1	2	1	12	3	0	2
PSG685	PSG685-R	41.5	0.157895	Yes	6.6987	Yes	03 to 06	E	B	31	White	24.8591	26.6097	2	NS	4	Meat Eater	6	2	7	7	1	1	3	0	4	0	0	6
PSG721	PSG721-R	54	0.075	Yes	8.87739	Yes	06 to 12	E	G	36	White	24.3963	25.0469	1	NS	0	Meat Eater	2	4	7	7	0	2	3	0	9	12	0	0
PSG727	PSG727-L	59.25	0.135135	Yes	7.08694	Yes	03 to 06	E	G	35	White	23.62	24.11	1	6	NS	Meat Eater	2	5	6	6	2	2	4	0	18	12	0	1
PSG767	PSG767-R	35.5	0.105263	Yes	2.77443	Yes	06 to 12	E	G	37	White	24.3963	22.9325	1	NS	4	Meat Eater	7	3	7	7	0	4	6	0	18	18	0	0
PSG781	PSG781-R	7.75	0.0967742	Yes	2.24	Yes	03 to 06	M	G	36	Other	21.4844	22.6562	2	NS	0	Meat Eater	1	1	7	7	0	6	5	4	12	12	0	0
PSG795	PSG795-L	17	0.111111	Yes	5.02389	Yes	24 to 36	E	G	33	White	24.4898	21.2245	1	7	NS	Pescetarian	0	1	1	1	0	3	3	0	15	36	18	2
PSG811	PSG811-L	18	0.1	Yes	6.6157	Yes	12 to 24	E	B	30	White	19.4316	19.3599	1	5	5	Meat Eater	6	1	7	7	0	1	2	0	8	1	0	4
PSG825	PSG825-R	3.5	0.285	Yes	1.58997	Yes	24 to 36	M	B	40	Caribbean	32.8877	28.6441	2	2	2	Pescetarian	0	2	4	4	3	1	3	0	12	0	0	1
PSG827	PSG827-L	23.5	0.0526316	Yes	2.71205	Yes	12 to 24	E	G	31	White	29.3848	27.9155	1	8	8	Meat Eater	3	3	5	5	0	3	2	7	12	3	0	0
PSG841	PSG841-L	29.5	0.0526316	Yes	2.40871	Yes	12 to 24	E	G	35	White	20.679	21.6049	3	3	3	Meat Eater	3	2	7	7	1	0	3	0	24	60	0	2
PSG847	PSG847-R	53.75	0.0769231	Yes	2.90328	Yes	06 to 12	E	G	36	White	35.9963	33.7925	2	NS	10	Meat Eater	7	1	7	7	0	1	1	0	18	2	0	2
PSG866	PSG866-R	63.75	0.0769231	Yes	2.57123	Yes	03 to 06	E	G	34	White	20.0616	23.5115	1	5	5	Meat Eater	5	0	4	4	0	2	1	10	24	48	0	0
PSG869	PSG869-R	114.5	0.0952381	Yes	5.24404	Yes	12 to 24	M	G	19	White	23.6807	25.9577	1	NS	10	Meat Eater	6	1	7	7	0	2	3	0	8	24	0	0
PSG877	PSG877-R	23	0.25	Yes	5.552	Yes	24 to 36	H	G	40	White	24.4005	21.2178	1	NS	6	Meat Eater	5	1	7	7	0	2	2	0	30	0	0	0
PSG889	PSG889-L	10	0.2	Yes	1.95492	Yes	06 to 12	E	B	36	White	21.6165	21.6165	2	7	NS	Meat Eater	3	1	7	7	1	1	1	5	48	48	48	4
PSG893	PSG893-R	3.5	0.166667	Yes	No	No	36 to 48	E	B	39	Chinese	17.6309	18.7328	3	4	4	Meat Eater	6	1	7	7	0	1	2	0	18	0	0	0
PSG897	PSG897-L	12.5	0.0526316	Yes	3.27562	Yes	36 to 48	M	B	32	White	22.4996	26.5174	2	4	NS	Vegetarian	0	0	2	2	7	2	2	0	1	0	0	40
PSG904	PSG904-L	51.75	0.0512821	Yes	1.83957	Yes	06 to 12	M	G	36	White	22.1003	22.8624	2	0	0	Meat Eater	5	1	0	0	7	2	1	0	0	0	0	0
PSG929	PSG929-R	55.5	0.0526316	Yes	9.37461	Yes	03 to 06	E	B	34	White	19.487	20.1956	3	NS	0	Meat Eater	1	1	0	0	0	4	4	0	27	48	63	3
PSG948	PSG948-L	20.5	0.105263	Yes	2.73893	Yes	12 to 24	E	G	34	White	21.2178	27.5832	1	4	4	Meat Eater	5	4	3	3	0	2	6	0	18	18	18	4
PSG962	PSG962-L	2.25	0.2	Yes	No	No	36 to 48	E	B	47	White	28.7748	31.9995	1	3	3	Meat Eater	3	2	7	7	1	1	4	7	24	72	0	6
PSG978	PSG978-R	24.5	0.184211	Yes	1.40352	No	12 to 24	E	G	33	White	27.4667	30.7627	1	5	5	Meat Eater	5	3	0	0	5	2	1	0	15	15	15	0
PSG992	PSG992-R	14	0.1	Yes	1.38449	Yes	24 to 36	H	B	32	White Mixed	24.6711	28.9993	1	2	2	Vegetarian	4	1	5	5	0	3	3	0	5	48	48	0
PSG999	PSG999-R	51.75	0.128205	Yes	2.26852	No	03 to 06	E	B	38	White	26.0276	28.0557	3	NS	8	Meat Eater	7	2	5	5	0	1	1	7	3	0	60	16
