# Supplementary material for: Metabolomic and Metataxonomic Fingerprinting of Human Milk Suggests Compositional Stability over a Natural Term of Breastfeeding to 24 Months
Source: Nutrients. 2020 Nov 11;12(11):3450. doi: 10.3390/nu12113450 (PMC7697254; doi:10.3390/nu12113450)
Supplement: Supplementary file 1 [file nutrients-12-03450-s001.zip › supplementary_data_matrix_2.xlsx]

## Sheet: neg
m/z	Multiple	Name	Formula	Matched Adduct m/z	ppm	Monoisotopic Mass	Ion	Database	Kingdom	Super Class	Class	Sub Class	Direct Parent
137.034		3,4,5-trihydroxy-6-[(3-methylbut-2-enoyl)oxy]oxane-2-carboxylic acid	C11H16O8	137.035	4	276.084	M-2H	HMDB0128920	Organic compounds	Organic oxygen compounds	Organooxygen compounds	Carbohydrates and carbohydrate conjugates	O-glucuronides
137.047		8-Hydroxypurine	C5H6N4O	137.047	2	138.054	M-H	HMDB0012182	Organic compounds	Organoheterocyclic compounds	Imidazopyrimidines	Purines and purine derivatives	Purinones
139.037		Trifluoromethyl-bismethyl ketone	C5H7F3O	139.038	1	140.045	M-H	HMDB0061928	Organic compounds	Organic oxygen compounds	Organooxygen compounds	Carbonyl compounds	Alpha-haloketones
159.02		No match	No match	No match	No match	No match	No match	No match	No match	No match	No match	No match	No match
161.038		Methionine sulfoximine	C5H12N2O3S	161.038	0	180.057	M-H2O-H	HMDB0029430	Organic compounds	Organic acids and derivatives	Carboxylic acids and derivatives	Amino acids, peptides, and analogues	Alpha amino acids
163.083		Erinacine P	C27H40O8	163.083	4	492.272	M-3H	HMDB0036313	Organic compounds	Lipids and lipid-like molecules	Prenol lipids	Diterpenoids	Diterpenoids
171.123		No match	No match	No match	No match	No match	No match	No match	No match	No match	No match	No match	No match
171.133		No match	No match	No match	No match	No match	No match	No match	No match	No match	No match	No match	No match
177.039		Gluconic acid	C6H12O7	177.04	4	196.058	M-H2O-H	HMDB0000625	Organic compounds	Organic oxygen compounds	Organooxygen compounds	Carbohydrates and carbohydrate conjugates	Sugar acids and derivatives
179.075		No match	No match	No match	No match	No match	No match	No match	No match	No match	No match	No match	No match
181.077		Norcotinine	C9H10N2O	181.078	1	162.079	M+F	HMDB0001297	Organic compounds	Organoheterocyclic compounds	Pyridines and derivatives	Pyridines and derivatives	Pyridines and derivatives
187.04		No match	No match	No match	No match	No match	No match	No match	No match	No match	No match	No match	No match
199.164		No match	No match	No match	No match	No match	No match	No match	No match	No match	No match	No match	No match
200.169		Hydroxycholesterol	C27H46O2	200.168	9	402.35	M-2H	HMDB0006247	Organic compounds	Lipids and lipid-like molecules	Steroids and steroid derivatives	Cholestane steroids	Cholesterols and derivatives
202.996		Lyxonic acid	C5H10O6	202.996	2	166.048	M+K-2H	HMDB0060255	Organic compounds	Organic oxygen compounds	Organooxygen compounds	Carbohydrates and carbohydrate conjugates	Sugar acids and derivatives
203.008		No match	No match	No match	No match	No match	No match	No match	No match	No match	No match	No match	No match
209.049		(±)-2-Hydroxy-4-(methylthio)butanoic acid	C5H10O3S	209.049	1	150.035	M+Hac-H	HMDB0037115	Organic compounds	Lipids and lipid-like molecules	Fatty Acyls	Fatty acids and conjugates	Thia fatty acids
212.062		No match	No match	No match	No match	No match	No match	No match	No match	No match	No match	No match	No match
212.076		No match	No match	No match	No match	No match	No match	No match	No match	No match	No match	No match	No match
217.094		No match	No match	No match	No match	No match	No match	No match	No match	No match	No match	No match	No match
219.159		13'-Hydroxy-alpha-tocotrienol	C29H44O3	219.157	7	440.329	M-2H	HMDB0012560	Organic compounds	Lipids and lipid-like molecules	Prenol lipids	Quinone and hydroquinone lipids	Tocotrienols
219.172		Tridecanal	C13H26O	219.173	4	198.198	M+Na-2H	HMDB0030928	Organic compounds	Lipids and lipid-like molecules	Fatty Acyls	Fatty aldehydes	Fatty aldehydes
220.139	*	PS O-28:1	C34H66NO9P	220.142	3	663.447	M-3H	LMGP03030001	Organic compounds	Lipids and lipid-like molecules	Glycerophospholipids	Glycerophosphoserines	Phosphatidylserines
221.114		No match	No match	No match	No match	No match	No match	No match	No match	No match	No match	No match	No match
221.128		Pirbuterol	C12H20N2O3	221.129	6	240.147	M-H2O-H	HMDB0015407	Organic compounds	Organoheterocyclic compounds	Pyridines and derivatives	Hydroxypyridines	Hydroxypyridines
222.139		Acetylspermidine	C9H21N3O	222.138	4	187.168	M+Cl	HMDB0002189	Organic compounds	Organic acids and derivatives	Carboximidic acids and derivatives	Carboximidic acids	Carboximidic acids
223.02		Cysteinyl-Cysteine	C6H12N2O3S2	223.022	6	224.029	M-H	HMDB0028772	Organic compounds	Organic acids and derivatives	Carboxylic acids and derivatives	Amino acids, peptides, and analogues	Dipeptides
223.12		N6,N6,N6-Trimethyl-L-lysine	C9H20N2O2	223.122	7	188.153	M+Cl	HMDB0001325	Organic compounds	Organic acids and derivatives	Carboxylic acids and derivatives	Amino acids, peptides, and analogues	L-alpha-amino acids
227.197		No match	No match	No match	No match	No match	No match	No match	No match	No match	No match	No match	No match
228.196		Capryloylcholine	C13H28NO2	228.197	6	230.212	M-H	HMDB0013225	Organic compounds	Organic nitrogen compounds	Organonitrogen compounds	Quaternary ammonium salts	Acyl cholines
233.046		3-(4-methoxy-1-benzofuran-5-yl)-3-oxopropanoic acid	C12H10O5	233.046	3	234.053	M-H	HMDB0129372	Organic compounds	Organoheterocyclic compounds	Benzofurans	Benzofurans	Benzofurans
233.14		Hydroxyoctanoate	C10H20O3	233.139	2	188.141	M+FA-H	HMDB0041600	Organic compounds	Lipids and lipid-like molecules	Fatty Acyls	Fatty alcohols	Fatty alcohols
239.218		Campesteryl brassidate	C50H88O2	239.219	5	720.678	M-3H	HMDB0036290	Organic compounds	Lipids and lipid-like molecules	Steroids and steroid derivatives	Steroid esters	Steroid esters
241.211		No match	No match	No match	No match	No match	No match	No match	No match	No match	No match	No match	No match
243.038		Serylthreonine	C7H14N2O5	243.039	2	206.09	M+K-2H	HMDB0029049	Organic compounds	Organic acids and derivatives	Carboxylic acids and derivatives	Amino acids, peptides, and analogues	Peptides
247.056		1-Nitro-7-glutathionyl-8-hydroxy-7,8-dihydronaphthalene	C20H24N4O9S	247.056	1	496.126	M-2H	HMDB0060329	Organic compounds	Benzenoids	Naphthalenes	Naphthalenes	Naphthalenes
247.146		Isoleucylproline	C11H20N2O3	247.146	2	228.147	M+F	HMDB0011174	Organic compounds	Organic acids and derivatives	Carboxylic acids and derivatives	Amino acids, peptides, and analogues	Dipeptides
250.139		No match	No match	No match	No match	No match	No match	No match	No match	No match	No match	No match	No match
253.213		No match	No match	No match	No match	No match	No match	No match	No match	No match	No match	No match	No match
255.227		No match	No match	No match	No match	No match	No match	No match	No match	No match	No match	No match	No match
256.231		Decanoylcholine	C15H32NO2	256.229	7	258.243	M-H	HMDB0013228	Organic compounds	Organic nitrogen compounds	Organonitrogen compounds	Quaternary ammonium salts	Acyl cholines
263.175		Leucylleucine	C12H24N2O3	263.177	8	244.179	M+F	HMDB0028933	Organic compounds	Organic acids and derivatives	Carboxylic acids and derivatives	Amino acids, peptides, and analogues	Peptides
264.177		Capryloylcholine	C13H28NO2	264.174	10	230.212	M+Cl	HMDB0013225	Organic compounds	Organic nitrogen compounds	Organonitrogen compounds	Quaternary ammonium salts	Acyl cholines
269.212		11-Oxohexadecanoic acid	C16H30O3	269.212	1	270.219	M-H	HMDB0030978	Organic compounds	Lipids and lipid-like molecules	Fatty Acyls	Fatty acids and conjugates	Long-chain fatty acids
269.233		No match	No match	No match	No match	No match	No match	No match	No match	No match	No match	No match	No match
271.222		No match	No match	No match	No match	No match	No match	No match	No match	No match	No match	No match	No match
277.212		3-Decaprenyl-4,5-dihydroxybenzoate	C57H86O4	277.21	6	834.653	M-3H	HMDB0060249	Organic compounds	Lipids and lipid-like molecules	Prenol lipids	Polyprenylphenols	Polyprenylbenzene-1,2-diols
278.218		No match	No match	No match	No match	No match	No match	No match	No match	No match	No match	No match	No match
279.228		SM(d18:1/26:1(17Z))	C49H97N2O6P	279.229	5	840.708	M-3H	HMDB0013461	Organic compounds	Lipids and lipid-like molecules	Sphingolipids	Phosphosphingolipids	Phosphosphingolipids
280.231		No match	No match	No match	No match	No match	No match	No match	No match	No match	No match	No match	No match
281.243		No match	No match	No match	No match	No match	No match	No match	No match	No match	No match	No match	No match
282.247		No match	No match	No match	No match	No match	No match	No match	No match	No match	No match	No match	No match
282.982		3,5,6-Trihydroxy-5-(hydroxymethyl)-2-methoxy-2-cyclohexen-1-one	C8H12O6	282.982	1	204.063	M+Br	HMDB0041031	Organic compounds	Organic oxygen compounds	Organooxygen compounds	Carbonyl compounds	Cyclohexenones
283.258		No match	No match	No match	No match	No match	No match	No match	No match	No match	No match	No match	No match
284.262	*	NAE 15:0	C17H35NO2	284.26	8	285.267	M-H	LMFA08040045	Organic compounds	Lipid and lipid-like molecules	Fatty Acyls	Fatty amides	N-acyl ethanolamines (endocannabinoids)
285.255		No match	No match	No match	No match	No match	No match	No match	No match	No match	No match	No match	No match
297.027		5-Methyl-2-thiophenecarboxaldehyde	C6H6OS	297.026	5	126.014	2M+FA-H	HMDB0032431	Organic compounds	Organoheterocyclic compounds	Thiophenes	2,5-disubstituted thiophenes	2,5-disubstituted thiophenes
297.24		No match	No match	No match	No match	No match	No match	No match	No match	No match	No match	No match	No match
298.244		No match	No match	No match	No match	No match	No match	No match	No match	No match	No match	No match	No match
299.024		Threonylthreonine	C8H16N2O5	299.025	2	220.106	M+Br	HMDB0029071	Organic compounds	Organic acids and derivatives	Carboxylic acids and derivatives	Amino acids, peptides, and analogues	Dipeptides
299.252		No match	No match	No match	No match	No match	No match	No match	No match	No match	No match	No match	No match
301.047		No match	No match	No match	No match	No match	No match	No match	No match	No match	No match	No match	No match
305.245		Stearic acid	C18H36O2	305.246	6	284.272	M+Na-2H	HMDB0000827	Organic compounds	Lipids and lipid-like molecules	Fatty Acyls	Fatty acids and conjugates	Long-chain fatty acids
307.062		Demethoxykanugin	C18H14O6	307.061	4	326.079	M-H20-H	HMDB0037570	Organic compounds	Phenylpropanoids and polyketides	Flavonoids	O-methylated flavonoids	7-O-methylated flavonoids
307.257		No match	No match	No match	No match	No match	No match	No match	No match	No match	No match	No match	No match
309.276		No match	No match	No match	No match	No match	No match	No match	No match	No match	No match	No match	No match
311.169	*	FA 18:4	C18H28O2	311.178	4	276.209	M+Cl	LMFA01030542	Organic compounds	Lipids and lipid-like molecules	Fatty Acyls	Fatty acids and conjugates	Unsaturated fatty acids
311.29		No match	No match	No match	No match	No match	No match	No match	No match	No match	No match	No match	No match
312.167		No match	No match	No match	No match	No match	No match	No match	No match	No match	No match	No match	No match
313.233		2-Pentadecylfuran	C19H34O	313.23	7	278.261	M+Cl	HMDB0033609	Organic compounds	Organoheterocyclic compounds	Heteroaromatic compounds	Heteroaromatic compounds	Heteroaromatic compounds
315.249		No match	No match	No match	No match	No match	No match	No match	No match	No match	No match	No match	No match
323.049		1-Piperazinecarbodithioic acid	C5H10N2S2	323.05	1	162.029	2M-H	HMDB0038379	Organic compounds	Organoheterocyclic compounds	Diazinanes	Piperazines	Piperazines
325.18	*	11-Dehydrocorticosterone	C21H28O4	325.18	2	344.199	M-H20-H	HMDB0004029	Organic compounds	Lipids and lipid-like molecules	Steroids and steroid derivatives	Hydroxysteroids	21-hydroxysteroids
326.182		all-trans-Heptaprenyl diphosphate	C35H60O7P2	326.183	4	654.381	M-2H	HMDB0012187	Organic compounds	Lipids and lipid-like molecules	Prenol lipids	Polyprenols	Bactoprenol diphosphates
337.087		Musanolone F	C20H14O4	337.088	2	318.089	M+F	HMDB0041451	Organic compounds	Benzenoids	Naphthalenes	Phenylnaphthalenes	Phenylnaphthalenes
339.197		Piperochromenoic acid	C22H28O3	339.197	2	340.204	M-H	HMDB0040635	Organic compounds	Lipids and lipid-like molecules	Prenol lipids	Monoterpenoids	Bicyclic monoterpenoids
339.327	*	8-Hydroxy-6-docosanone	C22H44O2	339.327	0	340.334	M-H	HMDB0035655	Organic compounds	Lipids and lipid-like molecules	Fatty Acyls	Fatty alcohols	Long-chain fatty alcohols
340.335		No match	No match	No match	No match	No match	No match	No match	No match	No match	No match	No match	No match
347.242		FA 18:0;O4	C18H36O6	347.244	6	348.25	M-H	LMFA02000148	Organic compounds	Lipids and lipid-like molecules	Fatty Acyls	Octadecanoids	Hydroxy fatty acids
349.091	*	3-Feruloyl-1,5-quinolactone	C17H18O8	349.093	6	350.1	M-H	HMDB0029289	Organic compounds	Phenylpropanoids and polyketides	Cinnamic acids and derivatives	Hydroxycinnamic acids and derivatives	Coumaric acids and derivatives
349.237	*	MG(18:4)	C21H34O4	349.238	3	350.246	M-H	HMDB0011571	Organic compounds	Lipids and lipid-like molecules	Fatty Acyls	Lineolic acids and derivatives	Lineolic acids and derivatives
353.197	*	Blumenol C glucoside	C19H32O7	353.196	0	372.215	M-H20-H	HMDB0040668	Organic compounds	Lipids and lipid-like molecules	Fatty Acyls	Fatty acyl glycosides	Fatty acyl glycosides of mono- and disaccharides
366.105		S-Glutaryldihydrolipoamide	C13H23NO4S2	366.105	1	321.107	M+FA-H	HMDB0006832	Organic compounds	Lipids and lipid-like molecules	Fatty Acyls	Fatty acids and conjugates	Thia fatty acids
367.099		Sakacin A	C12H24N4O4	367.099	2	288.18	M+Br	HMDB0034554	Organic compounds	Organic acids and derivatives	Carboxylic acids and derivatives	Amino acids, peptides, and analogues	Aspartic acid and derivatives
367.361		4-Hydroxy-6-tetracosanone	C24H48O2	367.358	8	368.365	M-H	HMDB0035636	Organic compounds	Lipids and lipid-like molecules	Fatty Acyls	Fatty alcohols	Long-chain fatty alcohols
368.107		Dihydro-2,4,6-tris(2-methylpropyl)-4h-1,3,5-dithiazine	C15H31NS2	368.109	6	289.19	M+Br	HMDB0032221	Organic compounds	Organoheterocyclic compounds	Azacyclic compounds	Dithiazinanes	1,3,5-dithiazinanes
377.084		2-(3-carboxy-3-(trimethylammonio)propyl)-L-histidine	C13H23N4O4	377.084	1	299.172	M+Br	HMDB0059617	Organic compounds	Organic acids and derivatives	Carboxylic acids and derivatives	Amino acids, peptides, and analogues	Histidine and derivatives
379.082	*	8-[(6-carboxy-3,4,5-trihydroxyoxan-2-yl)oxy]-2-phenyl-1λ⁴-chromen-1-ylium	C21H19O8	379.082	1	399.107	M-H20-H	HMDB0127341	Organic compounds	Phenylpropanoids and polyketides	Flavonoids	Flavonoid glycosides	Flavonoid C-glycosides
381.387		No match	No match	No match	No match	No match	No match	No match	No match	No match	No match	No match	No match
383.086		No match	No match	No match	No match	No match	No match	No match	No match	No match	No match	No match	No match
425.12		4-Pyridoxic acid	C8H9NO4	425.12	0	183.053	2M+Hac-H	HMDB0000017	Organic compounds	Organoheterocyclic compounds	Pyridines and derivatives	Pyridinecarboxylic acids and derivatives	Pyridinecarboxylic acids
429.099		3-(4-Hydroxybenzoyl)epicatechin	C22H18O8	429.099	2	410.1	M+F	HMDB0039327	Organic compounds	Phenylpropanoids and polyketides	Flavonoids	Flavans	Catechins
471.153	*	b-D-fructosyl-a-D-(6-O-(E))-feruloylglucoside	C21H28O12	471.151	6	472.158	M-H	HMDB0029281	Organic compounds	Phenylpropanoids and polyketides	Cinnamic acids and derivatives	Cinnamic acid esters	Cinnamic acid esters
480.978		Thymidine 5'-triphosphate	C10H17N2O14P3	480.982	8	481.989	M-H	HMDB0001342	Organic compounds	Nucleosides, nucleotides, and analogues	Pyrimidine nucleotides	Pyrimidine deoxyribonucleotides	Pyrimidine 2'-deoxyribonucleoside triphosphates
483.298		Ceanothine D	C27H40N4O4	483.298	0	484.305	M-H	HMDB0029341	Organic compounds	Organic acids and derivatives	Carboxylic acids and derivatives	Amino acids, peptides, and analogues	Oligopeptides
504.323		No match	No match	No match	No match	No match	No match	No match	No match	No match	No match	No match	No match
529.465	*	Sabadelin	C35H62O3	529.463	5	530.47	M-H	HMDB0034033	Organic compounds	Lipids and lipid-like molecules	Fatty Acyls	Fatty alcohols	Annonaceous acetogenins
530.467		No match	No match	No match	No match	No match	No match	No match	No match	No match	No match	No match	No match
530.981		3,4-Hexahydroxydiphenoylarabinose	C19H16O13	530.978	6	452.059	M+Br	HMDB0034113	Organic compounds	Phenylpropanoids and polyketides	Tannins	Hydrolyzable tannins	Hydrolyzable tannins
533.155		7alpha-1(10->19)-Abeo-7-acetoxyobacun-9(11)-ene	C28H32O8	533.158	5	496.21	M+K-2H	HMDB0036033	Organic compounds	Organoheterocyclic compounds	Naphthopyrans	Naphthopyrans	Naphthopyrans
554.451		No match	No match	No match	No match	No match	No match	No match	No match	No match	No match	No match	No match
554.985		No match	No match	No match	No match	No match	No match	No match	No match	No match	No match	No match	No match
557.271		Glycinoeclepin B	C31H42O9	557.276	9	558.283	M-H	HMDB0037035	Organic compounds	Lipids and lipid-like molecules	Prenol lipids	Sesquiterpenoids	Sesquiterpenoids
559.481		No match	No match	No match	No match	No match	No match	No match	No match	No match	No match	No match	No match
576.243		No match	No match	No match	No match	No match	No match	No match	No match	No match	No match	No match	No match
577.247		Withaperuvin H	C30H42O9S	577.248	2	578.255	M-H	HMDB0034061	Organic compounds	Lipids and lipid-like molecules	Steroids and steroid derivatives	Steroid lactones	Withanolides and derivatives
580.274		Ergoloid	C29H37N5O5	580.278	6	535.279	M+FA-H	HMDB0240271	Organic compounds	Alkaloids and derivatives	Ergoline and derivatives	Lysergic acids and derivatives	Ergopeptines
580.961		Deoxyuridine triphosphate	C9H15N2O14P3	580.959	3	467.974	M+TFA-H	HMDB0001191	Organic compounds	Nucleosides, nucleotides, and analogues	Pyrimidine nucleotides	Pyrimidine deoxyribonucleotides	Pyrimidine 2'-deoxyribonucleoside triphosphates
592.207	*	Doxorubicin-semiquinone	C27H33NO11	592.204	6	547.205	M+FA-H	HMDB0060822	Organic compounds	Organic oxygen compounds	Organooxygen compounds	Carbohydrates and carbohydrate conjugates	Aminoglycosides
593.201		Glaucarubol 15-O-beta-D-glucopyranoside	C26H38O13	593.201	1	558.231	M+Cl	HMDB0035909	Organic compounds	Lipids and lipid-like molecules	Fatty Acyls	Fatty acyl glycosides	Fatty acyl glycosides of mono- and disaccharides
594.293	*	Acutoside B	C58H94O25	594.297	6	1190.61	M-2H	HMDB0031164	Organic compounds	Lipids and lipid-like molecules	Prenol lipids	Terpene glycosides	Triterpene saponins
595.298		22-Acetylpriverogenin B	C32H52O5	595.3	5	516.381	M+Br	HMDB0034645	Organic compounds	Lipids and lipid-like molecules	Prenol lipids	Triterpenoids	Triterpenoids
596.294		No match	No match	No match	No match	No match	No match	No match	No match	No match	No match	No match	No match
598.226		Taurolithocholic acid 3-sulfate	C26H45NO8S2	598.228	3	563.259	M+Cl	HMDB0002580	Organic compounds	Lipids and lipid-like molecules	Steroids and steroid derivatives	Bile acids, alcohols and derivatives	Taurinated bile acids and derivatives
609.5		No match	No match	No match	No match	No match	No match	No match	No match	No match	No match	No match	No match
611.519		No match	No match	No match	No match	No match	No match	No match	No match	No match	No match	No match	No match
612.22		Neoacrimarine E	C35H35NO9	612.224	7	613.231	M-H	HMDB0040767	Organic compounds	Organoheterocyclic compounds	Quinolines and derivatives	Benzoquinolines	Acridones
621.365		Collettiside I	C33H52O8	621.364	1	576.366	M+FA-H	HMDB0029310	Organic compounds	Lipids and lipid-like molecules	Steroids and steroid derivatives	Steroidal glycosides	Steroidal saponins
623.376		Anhydroamarouciaxanthin B	C40H50O3	623.374	3	578.376	M+FA-H	HMDB0036911	Organic compounds	Lipids and lipid-like molecules	Prenol lipids	Triterpenoids	Triterpenoids
625.479	*	DG(37:6)	C40H66O5	625.484	8	626.49	M-H	LMGL02010449	Organic compounds	Lipids and lipid-like molecules	Glycerolipids	Diradylglycerols	Diacylglycerols
627.504		Cheritamine	C40H68N2O	627.503	3	592.533	M+Cl	HMDB0034872	Organic compounds	Organoheterocyclic compounds	Indoles and derivatives	Indoles	3-alkylindoles
630.953		No match	No match	No match	No match	No match	No match	No match	No match	No match	No match	No match	No match
631.482		CE(14:1)	C41H70O2	631.486	7	594.538	M+K-2H	HMDB0010367	Organic compounds	Lipids and lipid-like molecules	Steroids and steroid derivatives	Steroid esters	Cholesteryl esters
632.204		Sialyllactose	C23H39NO19	632.204	1	633.212	M-H	HMDB0006569	Organic compounds	Organic oxygen compounds	Organooxygen compounds	Carbohydrates and carbohydrate conjugates	N-acylneuraminic acids
635.522	*	Ethyl 10-undecenoate	C13H24O2	635.526	5	212.178	3M-H	HMDB0034286	Organic compounds	Lipids and lipid-like molecules	Fatty Acyls	Fatty acid esters	Fatty acid esters
636.197		No match	No match	No match	No match	No match	No match	No match	No match	No match	No match	No match	No match
637.527	LIPID	No match	No match	No match	No match	No match	No match	No match	No match	No match	No match	No match	No match
639.24		Phenethylamine glucuronide	C14H19NO6	639.241	0	297.121	2M+FA-H	HMDB0010323	Organic compounds	Organic oxygen compounds	Organooxygen compounds	Carbohydrates and carbohydrate conjugates	N-glucuronides
648.481	*	Cer(d34:2)	C34H65NO3	648.482	1	535.496	M+TFA-H	HMDB0240686	Organic compounds	Lipids and lipid-like molecules	Sphingolipids	Ceramides	Long-chain ceramides
650.509		No match	No match	No match	No match	No match	No match	No match	No match	No match	No match	No match	No match
652.531		No match	No match	No match	No match	No match	No match	No match	No match	No match	No match	No match	No match
653.459	*	DG(38:9)	C41H62O5	653.458	1	634.46	M+F	HMDB0056374	Organic compounds	Lipids and lipid-like molecules	Fatty Acyls	Eicosanoids	Other hydroxyeicosapolyenoic acids
653.514	*	DG(38:6)	C42H70O5	653.515	2	654.522	M-H	HMDB0056286	Organic compounds	Lipids and lipid-like molecules	Fatty Acyls	Eicosanoids	Other hydroxyeicosapolyenoic acids
655.492	*	Muridienin 2	C37H66O2	655.492	0	542.506	M+TFA-H	HMDB0031909	Organic compounds	Lipids and lipid-like molecules	Fatty Acyls	Fatty alcohols	Annonaceous acetogenins
657.498		CE(16:2)	C43H72O2	657.502	6	620.553	M+K-2H	HMDB0060058	Organic compounds	Lipids and lipid-like molecules	Steroids and steroid derivatives	Steroid esters	Cholesteryl esters
661.485	*	DG(40:3)	C43H66O5	661.484	2	662.491	M-H	HMDB0056308	Organic compounds	Lipids and lipid-like molecules	Glycerolipids	Diradylglycerols	1,3-diacylglycerols
665.535	*	DG(36:2)	C39H72O5	665.536	2	620.538	M+FA-H	HMDB0056024	Organic compounds	Lipids and lipid-like molecules	Fatty Acyls	Eicosanoids	Other hydroxyeicosapolyenoic acids
666.234		No match	No match	No match	No match	No match	No match	No match	No match	No match	No match	No match	No match
668.248	*	3-hydroxyphenylpropionylglycine	C11H13NO4	668.246	3	223.084	3M-H	HMDB0094724	Organic compounds	Organic acids and derivatives	Carboxylic acids and derivatives	Amino acids, peptides, and analogues	N-acyl-alpha amino acids
669.472	*	DG(35:4)	C38H66O5	669.471	1	602.491	M-H+HCOONa	HMDB0055999	Organic compounds	Lipids and lipid-like molecules	Fatty Acyls	Eicosanoids	Other hydroxyeicosapolyenoic acids
670.261		No match	No match	No match	No match	No match	No match	No match	No match	No match	No match	No match	No match
671.472	*	PA(34:2)	C37H69O8P	671.466	9	672.473	M-H	HMDB0114949	Organic compounds	Lipids and lipid-like molecules	Glycerophospholipids	Glycerophosphates	1,2-diacylglycerol-3-phosphates
672.475		No match	No match	No match	No match	No match	No match	No match	No match	No match	No match	No match	No match
673.479	*	PA(34:1)	C37H71O8P	673.481	3	674.489	M-H	HMDB0114924	Organic compounds	Lipids and lipid-like molecules	Glycerophospholipids	Glycerophosphates	1,2-diacylglycerol-3-phosphates
674.478		Acidissiminin epoxide	C43H65NO5	674.479	1	675.486	M-H	HMDB0038620	Organic compounds	Benzenoids	Benzene and substituted derivatives	Benzoic acids and derivatives	Benzamides
680.956		No match	No match	No match	No match	No match	No match	No match	No match	No match	No match	No match	No match
683.221		Citbismine C	C37H36N2O11	683.225	5	684.232	M-H	HMDB0041435	Organic compounds	Organoheterocyclic compounds	Quinolines and derivatives	Benzoquinolines	Acridones
684.25		No match	No match	No match	No match	No match	No match	No match	No match	No match	No match	No match	No match
687.493		PA(35:1)	C38H73O8P	687.497	6	688.504	M-H	HMDB0115093	Organic compounds	Lipids and lipid-like molecules	Glycerophospholipids	Glycerophosphates	1,2-diacylglycerol-3-phosphates
690.488	*	PE(P-32:2)	C37H70NO7P	690.487	1	671.489	M+F	HMDB0011435	Organic compounds	Lipids and lipid-like molecules	Glycerophospholipids	Glycerophosphoethanolamines	1-(1Z-alkenyl),2-acylglycerophosphoethanolamines
691.484		No match	No match	No match	No match	No match	No match	No match	No match	No match	No match	No match	No match
693.474	*	PG(a-30:0)	C36H71O10P	693.471	4	694.479	M-H	HMDB0116639	Organic compounds	Lipids and lipid-like molecules	Glycerophospholipids	Glycerophosphoglycerols	Phosphatidylglycerols
695.473	*	TG(i-32:0)	C35H66O6	695.471	2	582.486	M+TFA-H	HMDB0072635	Organic compounds	Lipids and lipid-like molecules	Glycerolipids	Triradylcglycerols	Triacylglycerols
696.471	*	PE(P-31:0)	C36H72NO7P	696.474	4	661.505	M+Cl	HMDB0008916	Organic compounds	Lipids and lipid-like molecules	Glycerophospholipids	Glycerophosphoethanolamines	Glycerophosphoethanolamines
697.481	*	PA(36:3)	C39H71O8P	697.481	0	698.489	M-H	HMDB0115005	Organic compounds	Lipids and lipid-like molecules	Glycerophospholipids	Glycerophosphates	1,2-diacylglycerol-3-phosphates
699.501	*	PA(36:2)	C39H73O8P	699.497	6	700.504	M-H	HMDB0115535	Organic compounds	Lipids and lipid-like molecules	Glycerophospholipids	Glycerophosphates	1,2-diacylglycerol-3-phosphates
700.501		No match	No match	No match	No match	No match	No match	No match	No match	No match	No match	No match	No match
701.508	*	PA(36:1)	C39H75O8P	701.513	7	702.52	M-H	HMDB0115270	Organic compounds	Lipids and lipid-like molecules	Glycerophospholipids	Glycerophosphates	1,2-diacylglycerol-3-phosphates
709.541	*	Ethyl Arachidonate	C22H36O2	709.541	0	332.272	2M+FA-H	HMDB0062725	Organic compounds	Lipids and lipid-like molecules	Fatty Acyls	Fatty acid esters	Fatty acid esters
711.492	*	PA(a-35:0)	C38H75O8P	711.495	4	690.52	M+Na-2H	HMDB0115745	Organic compounds	Lipids and lipid-like molecules	Glycerophospholipids	Glycerophosphates	1,2-diacylglycerol-3-phosphates
713.492	*	DG(40:8)	C44H70O5	713.492	0	678.522	M+Cl	HMDB0056295	Organic compounds	Lipids and lipid-like molecules	Glycerolipids	Diradylglycerols	1,3-diacylglycerols
714.49	*	PE(P-34:4)	C39H70NO7P	714.487	3	695.489	M+F	HMDB0009213	Organic compounds	Lipids and lipid-like molecules	Glycerophospholipids	Glycerophosphoethanolamines	Glycerophosphoethanolamines
715.523		Plastoquinone 8	C48H72O2	715.523	1	680.553	M+Cl	HMDB0030129	Organic compounds	Lipids and lipid-like molecules	Prenol lipids	Quinone and hydroquinone lipids	Polyprenylbenzoquinones
718.535	*	PC(31:0)	C39H78NO8P	718.539	6	719.547	M-H	HMDB0007967	Organic compounds	Lipids and lipid-like molecules	Glycerophospholipids	Glycerophosphocholines	Phosphatidylcholines
719.205	*	3-Methoxy-4-hydroxyphenylglycol glucuronide	C15H20O10	719.204	1	360.106	2M-H	HMDB0000496	Organic compounds	Organic oxygen compounds	Organooxygen compounds	Carbohydrates and carbohydrate conjugates	Phenolic glycosides
720.478	*	PS(31:0)	C37H72NO10P	720.482	5	721.489	M-H	HMDB0112342	Organic compounds	Lipids and lipid-like molecules	Glycerophospholipids	Glycerophosphoserines	Phosphatidylserines
721.483	*	PA(38:5)	C41H71O8P	721.481	2	722.489	M-H	HMDB0115495	Organic compounds	Lipids and lipid-like molecules	Glycerophospholipids	Glycerophosphates	1,2-diacylglycerol-3-phosphates
722.489	*	PC(P-30:1)	C38H74NO7P	722.49	1	687.52	M+Cl	HMDB0007928	Organic compounds	Lipids and lipid-like molecules	Glycerophospholipids	Glycerophosphocholines	1-acyl,2-(1Z-alkenyl)-glycerophosphocholines
726.218	*	2-amino-4-butanoic acid	C29H37N3O13S	726.219	0	667.205	M+Hac-H	HMDB0129113	Organic compounds	Organic acids and derivatives	Carboxylic acids and derivatives	Amino acids, peptides, and analogues	Peptides
727.479	*	DG(36:5)	C39H66O5	727.477	4	614.491	M+TFA-H	HMDB0056211	Organic compounds	Lipids and lipid-like molecules	Fatty Acyls	Lineolic acids and derivatives	Lineolic acids and derivatives
728.485		LysoPC(28:1)	C36H72NO7P	728.485	0	661.505	M-H+HCOONa	HMDB0029221	Organic compounds	Lipids and lipid-like molecules	Glycerophospholipids	Glycerophosphocholines	1-acyl-sn-glycero-3-phosphocholines
730.944		No match	No match	No match	No match	No match	No match	No match	No match	No match	No match	No match	No match
738.489	*	PE-NMe(32:1)	C38H74NO8P	738.485	6	703.515	M+Cl	HMDB0112950	Organic compounds	Lipids and lipid-like molecules	Glycerophospholipids	Glycerophosphoethanolamines	Monomethylphosphatidylethanolamines
740.212	*	Tetrahydropteroyltri-L-glutamic acid	C29H37N9O12	740.205	9	703.256	M+K-2H	HMDB0012290	Organic compounds	Organoheterocyclic compounds	Pteridines and derivatives	Pterins and derivatives	Tetrahydrofolic acids and derivatives
741.194	*	Cyanidin 3-sambubioside 5-glucoside	C32H39O20	741.189	7	743.203	M-H	HMDB0037980	Organic compounds	Phenylpropanoids and polyketides	Flavonoids	Flavonoid glycosides	Anthocyanidin-5-O-glycosides
742.212	*	Lacto-N-tetraose	C26H45NO21	742.218	9	707.248	M+Cl	HMDB0006566	Organic compounds	Organic oxygen compounds	Organooxygen compounds	Carbohydrates and carbohydrate conjugates	Oligosaccharides
742.544	*	PE-NMe(34:2)	C41H78NO8P	742.539	7	743.547	M-H	HMDB0113856	Organic compounds	Lipids and lipid-like molecules	Glycerophospholipids	Glycerophosphoethanolamines	Dimethylphosphatidylethanolamines
744.563	*	GlcCer(d34:1))	C40H77NO8	744.563	0	699.565	M+FA-H	HMDB0004971	Organic compounds	Lipids and lipid-like molecules	Sphingolipids	Glycosphingolipids	Glycosyl-N-acylsphingosines
745.514	*	PA(38:3)	C41H75O8P	745.518	6	726.52	M+F	HMDB0115566	Organic compounds	Lipids and lipid-like molecules	Glycerophospholipids	Glycerophosphates	1,2-diacylglycerol-3-phosphates
756.547	*	PE(37:2)	C42H80NO8P	756.555	1	757.56	M-H	LMGP02010471	Organic compounds	Lipids and lipid-like molecules	Glycerophospholipids	Glycerophosphoethanolamines	Diacylglycerophosphoethanolamines
770.56		No match	No match	No match	No match	No match	No match	No match	No match	No match	No match	No match	No match
780.945		No match	No match	No match	No match	No match	No match	No match	No match	No match	No match	No match	No match
782.528	*	PS(37:2)	C43H80NO10P	782.534	8	801.552	M-H20-H	HMDB0116749	Organic compounds	Lipids and lipid-like molecules	Glycerophospholipids	Glycerophosphoserines	Phosphatidylserines
784.519	*	PS(36:3)	C42H76NO10P	784.513	7	785.521	M-H	HMDB0112596	Organic compounds	Lipids and lipid-like molecules	Glycerophospholipids	Glycerophosphoserines	Phosphatidylserines
792.472		Rhizonin A	C42H65N7O9	792.466	7	811.484	M-H20-H	HMDB0030525	Organic compounds	Organic acids and derivatives	Carboxylic acids and derivatives	Amino acids, peptides, and analogues	Oligopeptides
794.462		No match	No match	No match	No match	No match	No match	No match	No match	No match	No match	No match	No match
824.888		No match	No match	No match	No match	No match	No match	No match	No match	No match	No match	No match	No match
830.953		No match	No match	No match	No match	No match	No match	No match	No match	No match	No match	No match	No match
842.892		No match	No match	No match	No match	No match	No match	No match	No match	No match	No match	No match	No match
866.93		No match	No match	No match	No match	No match	No match	No match	No match	No match	No match	No match	No match
880.956		No match	No match	No match	No match	No match	No match	No match	No match	No match	No match	No match	No match
883.711	*	TG(O-54:7)	C57H98O5	883.716	6	862.741	M+Na-2H	HMDB0053259	Organic compounds	Lipids and lipid-like molecules	Fatty Acyls	Lineolic acids and derivatives	Lineolic acids and derivatives
884.951		No match	No match	No match	No match	No match	No match	No match	No match	No match	No match	No match	No match
891.741	*	TG(55:6)	C58H100O6	891.745	5	892.752	M-H	HMDB0053665	Organic compounds	Lipids and lipid-like molecules	Glycerolipids	Triradylcglycerols	Triacylglycerols
908.961		No match	No match	No match	No match	No match	No match	No match	No match	No match	No match	No match	No match
910.972		No match	No match	No match	No match	No match	No match	No match	No match	No match	No match	No match	No match
913.722	*	TG(57:9)	C60H98O6	913.729	8	914.736	M-H	HMDB0043767	Organic compounds	Lipids and lipid-like molecules	Glycerolipids	Triradylcglycerols	Triacylglycerols
914.732		No match	No match	No match	No match	No match	No match	No match	No match	No match	No match	No match	No match
915.727	*	TG(54:5)	C57H100O6	915.721	6	880.752	M+Cl	HMDB0044900	Organic compounds	Lipids and lipid-like molecules	Glycerolipids	Triradylcglycerols	Triacylglycerols
917.748	*	TG(O-49:1)	C52H100O5	917.743	6	804.757	M+TFA-H	HMDB0043808	Organic compounds	Lipids and lipid-like molecules	Glycerolipids	Triradylcglycerols	Alkyldiacylglycerols
926.98		No match	No match	No match	No match	No match	No match	No match	No match	No match	No match	No match	No match
930.946		No match	No match	No match	No match	No match	No match	No match	No match	No match	No match	No match	No match
951.011		Guanosine pentaphosphate adenosine	C20H29N10O23P5	951.008	4	932.01	M+F	HMDB0001472	Organic compounds	Nucleosides, nucleotides, and analogues	(5'->5')-dinucleotides	(5'->5')-dinucleotides	(5'->5')-dinucleotides
954.732	*	LacCer(d32:1)	C54H103NO13	954.725	8	973.743	M-H20-H	HMDB0011595	Organic compounds	Lipids and lipid-like molecules	Sphingolipids	Glycosphingolipids	Glycosyl-N-acylsphingosines
969.025		Cer(d38:1)	C90H161N3O41	969.023	2	1940.06	[M-2H]2-	LMSP0504BC03	Organic compounds	Lipids and lipid-like molecules	Sphingolipids	Neutral glycosphingolipids	Neutral glycosphingolipids
980.754		PE-NMe(48:0)	C55H110NO8P	980.745	9	943.797	M+K-2H	HMDB0114629	Organic compounds	Lipids and lipid-like molecules	Glycerophospholipids	Glycerophosphoethanolamines	Dimethylphosphatidylethanolamines
987.031		3,6-dihydroxy-2-[3-methoxy-4-(sulfooxy)phenyl]-7-(sulfinooxy)-3,4-dihydro-2H-1-benzopyran-5-olate	C16H16O12S2	987.03	1	464.008	2M+Hac-H	HMDB0127823	Organic compounds	Phenylpropanoids and polyketides	Flavonoids	Flavans	Catechins

## Sheet: pos
m/z	Multiple	Name	Formula	Matched Adduct m/z	ppm	Monoisotopic Mass	Ion	Database	Kingdom	Super Class	Class	Sub Class	Direct Parent
104.248		No match
214.259		No match
222.076	*	Methyl dioxindole-3-acetate	C11H11NO4	222.076	0	221.069	M+H	HMDB0038991	Organic compounds	Organoheterocyclic compounds	Indoles and derivatives	Indolyl carboxylic acids and derivatives	Indolyl carboxylic acids and derivatives
242.262	*	erythro-7,9-Dotriacontanediol	C32H66O2	242.26	4	482.506	M+2H	HMDB0031282	Organic compounds	Lipids and lipid-like molecules	Fatty Acyls	Fatty alcohols	Fatty alcohols
256.264		Palmitic amide	C16H33NO	256.264	4	255.256	M+H	HMDB0012273	Organic compounds	Lipids and lipid-like molecules	Fatty Acyls	Fatty amides	Fatty amides
256.948	*	Ethyl 2-(methyldithio)propionate	C6H12O2S2	256.947	4	180.028	M+2K-H	HMDB0038896	Organic compounds	Organic acids and derivatives	Carboxylic acids and derivatives	Carboxylic acid derivatives	Carboxylic acid esters
265.132		Macrocarpal I	C28H42O7	265.132	2	490.293	M+H+K	HMDB0041587	Organic compounds	Lipids and lipid-like molecules	Prenol lipids	Sesquiterpenoids	Eudesmane, isoeudesmane or cycloeudesmane sesquiterpenoids
266.133	*	Glutaminylhydroxyproline	C10H17N3O5	266.133	2	259.117	M+Li	HMDB0028798	Organic compounds	Organic acids and derivatives	Carboxylic acids and derivatives	Amino acids, peptides, and analogues	Dipeptides
268.915		No match
271.131	*	2,3-dimethoxy-4-[(2E)-3-phenylprop-2-en-1-yl]phenol	C17H18O3	271.133	7	270.126	M+H	HMDB0130347	Organic compounds	Phenylpropanoids and polyketides	Linear 1,3-diarylpropanoids	Cinnamylphenols	Cinnamylphenols
281.083	*	Neodunol	C17H12O4	281.081	7	280.074	M+H	HMDB0033743	Organic compounds	Phenylpropanoids and polyketides	Isoflavonoids	Furanoisoflavonoids	Pterocarpans
283.094	*	7-methoxy-3-(3-methoxyphenyl)-4H-chromen-4-one	C17H14O4	283.096	7	282.089	M+H	HMDB0130371	Organic compounds	Phenylpropanoids and polyketides	Isoflavonoids	O-methylated isoflavonoids	7-O-methylisoflavones
284.099	*	Guanosine	C10H13N5O5	284.099	1	283.092	M+H	HMDB0000133	Organic compounds	Nucleosides, nucleotides, and analogues	Purine nucleosides	Purine nucleosides	Purine nucleosides
286.996	*	{4-[(1E)-3-oxobut-1-en-1-yl]phenyl}oxidanesulfonic acid	C10H10O5S	286.996	0	242.025	M+2Na-H	HMDB0133761	Organic compounds	Organic acids and derivatives	Organic sulfuric acids and derivatives	Arylsulfates	Phenylsulfates
287.097		{[1-(4-methoxyphenyl)-4-methylpent-1-en-3-yl]oxy}sulfonic acid	C13H18O5S	287.095	6	286.087	M+H	HMDB0132959	Organic compounds	Benzenoids	Phenol ethers	Anisoles	Anisoles
304.328		No match
325.125	*	(S)-Succinyldihydrolipoamide	C12H21NO4S2	325.125	1	307.091	M+NH4	HMDB0001177	Organic compounds	Lipids and lipid-like molecules	Fatty Acyls	Fatty acids and conjugates	Thia fatty acids
326.349		No match
327.061		Isopentyl beta-D-glucoside	C11H22O6	327.061	0	250.142	M+2K-H	HMDB0034750	Organic compounds	Lipids and lipid-like molecules	Fatty Acyls	Fatty acyl glycosides	Fatty acyl glycosides of mono- and disaccharides
327.36		No match
327.392		(R)-Benzylsuccinyl-CoA	C32H46N7O19P3S	327.394	5	957.178	M+2H+Na	HMDB0012129	Organic compounds	Lipids and lipid-like molecules	Fatty Acyls	Fatty acyl thioesters	Acyl CoAs
328.067	*	Quercetin 7-rutinoside	C27H30O16	328.066	2	610.153	M+2Na	HMDB0037934	Organic compounds	Phenylpropanoids and polyketides	Flavonoids	Flavonoid glycosides	Flavonoid-7-O-glycosides
331.067	*	6-(3-carboxy-2-hydroxyphenoxy)-3,4,5-trihydroxyoxane-2-carboxylic acid	C13H14O10	331.066	5	330.059	M+H	HMDB0134102	Organic compounds	Organic oxygen compounds	Organooxygen compounds	Carbohydrates and carbohydrate conjugates	Phenolic glycosides
332.354		1,20-Eicosanediol	C20H42O2	332.352	6	314.318	M+NH4	HMDB0040982	Organic compounds	Lipids and lipid-like molecules	Fatty Acyls	Fatty alcohols	Long-chain fatty alcohols
341.068	*	[2-(3-hydroxy-5-methoxyphenyl)-1-(2-hydroxyphenyl)ethoxy]sulfonic acid	C15H16O7S	341.069	1	340.062	M+H	HMDB0135784	Organic compounds	Phenylpropanoids and polyketides	Stilbenes	Stilbenes	Stilbenes
345.266	*	DG(16:0)	C19H36O5	345.264	6	344.256	M+H	HMDB0116368	Organic compounds	Lipids and lipid-like molecules	Glycerolipids	Diradylglycerols	1,2-diacylglycerols
355.035	*	6-(1,3-dihydroxy-3-methylbutyl)-7-methoxy-2H-chromen-2-one	C15H18O5	355.034	0	278.115	M+2K-H	HMDB0130531	Organic compounds	Phenylpropanoids and polyketides	Coumarins and derivatives	Coumarins and derivatives	Coumarins and derivatives
356.037		Bis(4-isothiocyanatobutyl) disulfide	C10H16N2S4	356.035	4	292.02	M+ACN+Na	HMDB0034890	Organic compounds	Organosulfur compounds	Isothiocyanates	Isothiocyanates	Isothiocyanates
358.995		Erosnin	C18H8O6	358.995	2	320.032	M+K	HMDB0029465	Organic compounds	Phenylpropanoids and polyketides	Isoflavonoids	Coumestans	Coumestans
359.259		24,25,26,27-Tetranor-23-oxo-hydroxyvitamin D3	C23H34O3	359.258	1	358.251	M+H	HMDB0060114	Organic compounds	Lipids and lipid-like molecules	Steroids and steroid derivatives	Vitamin D and derivatives	Vitamin D and derivatives
363.254	*	Epoxysiderol	C22H34O4	363.253	2	362.246	M+H	HMDB0036704	Organic compounds	Lipids and lipid-like molecules	Prenol lipids	Diterpenoids	Kaurane diterpenoids
364.261		Talinolol	C20H33N3O3	364.26	5	363.252	M+H	HMDB0042020	Organic compounds	Benzenoids	Benzene and substituted derivatives	N-phenylureas	N-phenylureas
367.189		Bufotenine O-glucoside	C18H26N2O6	367.186	7	366.179	M+H	HMDB0029564	Organic compounds	Organic oxygen compounds	Organooxygen compounds	Carbohydrates and carbohydrate conjugates	Phenolic glycosides
371.072		2-Amino-3-carboxymuconic acid semialdehyde	C7H7NO5	371.072	0	185.032	2M+H	HMDB0001330	Organic compounds	Organic acids and derivatives	Carboxylic acids and derivatives	Amino acids, peptides, and analogues	Alpha amino acids
411.331	*	SM(d41:2)	C46H91N2O6P	411.329	4	798.662	M+H+Na	HMDB0240634	Organic compounds	Lipids and lipid-like molecules	Sphingolipids	Phosphosphingolipids	Sphingomyelins
415.019	*	Hydrojuglone glucoside	C16H18O8	415.019	0	338.1	M+2K-H	HMDB0041191	Organic compounds	Organic oxygen compounds	Organooxygen compounds	Carbohydrates and carbohydrate conjugates	Phenolic glycosides
415.328		Cholest-5-ene	C27H46	415.331	7	370.36	M+2Na-H	HMDB0000941	Organic compounds	Lipids and lipid-like molecules	Steroids and steroid derivatives	Cholestane steroids	Cholestane steroids
416.016	*	5-Hydroxy-6-methoxyindole glucuronide	C15H17NO8	416.014	3	339.095	M+2K-H	HMDB0010363	Organic compounds	Organic oxygen compounds	Organooxygen compounds	Carbohydrates and carbohydrate conjugates	Phenolic glycosides
417.013	*	[2,6-dihydroxy-3-(3,5,6,7-tetrahydroxy-4-oxo-3,4-dihydro-2H-1-benzopyran-2-yl)phenyl]oxidanesulfonic acid	C15H12O12S	417.012	1	416.005	M+H	HMDB0129483	Organic compounds	Phenylpropanoids and polyketides	Flavonoids	Flavonoid glycosides	Flavonoid O-glucuronides
417.329	*	SM(d42:3)	C47H91N2O6P	417.329	1	810.662	M+H+Na	HMDB0240615	Organic compounds	Lipids and lipid-like molecules	Sphingolipids	Phosphosphingolipids	Phosphosphingolipids
429.068		dADP	C10H15N5O9P2	429.068	1	411.034	M+NH4	HMDB0041173	Organic compounds	Phenylpropanoids and polyketides	Cinnamic acids and derivatives	Hydroxycinnamic acids and derivatives	Hydroxycinnamic acid glycosides
430.074	*	Phosphoribosyl formamidocarboxamide	C10H15N4O9P	430.073	0	366.058	M+ACN+Na	HMDB0001439	Organic compounds	Nucleosides, nucleotides, and analogues	Imidazole ribonucleosides and ribonucleotides	1-ribosyl-imidazolecarboxamides	1-ribosyl-imidazolecarboxamides
431.059	*	3,4,5-trihydroxy-6-({8-methoxy-2-oxo-2H-furo[2,3-h]chromen-4-yl}oxy)oxane-2-carboxylic acid	C18H16O11	431.058	2	408.069	M+Na	HMDB0135849	Organic compounds	Phenylpropanoids and polyketides	Coumarins and derivatives	Coumarin glycosides	Coumarin glycosides
433.332	*	(25R)-3beta,4beta-dihydroxycholest-5-en-26-oate(1-)	C27H44O4	433.331	3	432.324	M+H	HMDB0062794	Organic compounds	Lipids and lipid-like molecules	Steroids and steroid derivatives	Bile acids, alcohols and derivatives	Dihydroxy bile acids, alcohols and derivatives
439.355	*	alpha,gamma-Onoceradienedione	C30H46O2	439.357	4	438.35	M+H	HMDB0036787	Organic compounds	Lipids and lipid-like molecules	Prenol lipids	Triterpenoids	Triterpenoids
467.394	*	Triricinolein	C57H104O9	467.391	5	932.768	M+2H	HMDB0038061	Organic compounds	Lipids and lipid-like molecules	Glycerolipids	Triradylcglycerols	Triacylglycerols
468.407	*	TG(58:6)	C61H106O6	468.407	0	934.799	M+2H	HMDB0045424	Organic compounds	Lipids and lipid-like molecules	Glycerolipids	Triradylcglycerols	Triacylglycerols
474.954	*	TG(57:1)	C60H114O6	474.951	5	930.861	M+H+NH4	HMDB0043088	Organic compounds	Lipids and lipid-like molecules	Glycerolipids	Triradylcglycerols	Triacylglycerols
487.362	*	Brassinolide	C28H48O6	487.361	1	480.345	M+Li	HMDB0034081	Organic compounds	Lipids and lipid-like molecules	Steroids and steroid derivatives	Steroid lactones	Brassinolides and derivatives
489.045	*	[1-(2H-1,3-benzodioxol-5-yl)-3-(4-methoxy-1-benzofuran-5-yl)-3-oxopropoxy]sulfonic acid	C19H16O9S	489.046	2	420.051	M+H+HCOONa	HMDB0129394	Organic compounds	Benzenoids	Benzene and substituted derivatives	Butyrophenones	Butyrophenones
490.046	*	3-hydroxy-2-[3-hydroxy-5-methoxy-4-(sulfooxy)phenyl]-5-sulfino-3,4-dihydro-2H-1-benzopyran-7-olate	C16H16O11S2	490.047	4	448.013	M+ACN+H	HMDB0127810	Organic compounds	Phenylpropanoids and polyketides	Flavonoids	O-methylated flavonoids	3'-O-methylated flavonoids
493.407	*	Isoavocadienofuran	C17H26O	493.404	5	246.198	2M+H	HMDB0030927	Organic compounds	Organoheterocyclic compounds	Heteroaromatic compounds	Heteroaromatic compounds	Heteroaromatic compounds
495.433	*	TG(62:7)	C65H112O6	495.43	5	988.846	M+2H	HMDB0051709	Organic compounds	Lipids and lipid-like molecules	Glycerolipids	Triradylcglycerols	Triacylglycerols
503.101	*	6-[(3-carboxy-3-hydroxy-2-{[3-(4-hydroxy-3-methoxyphenyl)prop-2-enoyl]oxy}propanoyl)oxy]-3,4,5-trihydroxyoxane-2-carboxylic acid	C20H22O15	503.103	3	502.096	M+H	HMDB0127949	Organic compounds	Organic oxygen compounds	Organooxygen compounds	Carbohydrates and carbohydrate conjugates	O-glucuronides
504.101		1-Propenyl 1-(1-propenylthio)propyl disulfide	C9H16S3	504.099	5	220.041	2M+ACN+Na	HMDB0038967	Organic compounds	Organosulfur compounds	Thioethers	Thioenol ethers	Thioenol ethers
505.093	*	Luteolin 3'-(4''-acetylglucuronide)	C23H20O13	505.098	8	504.09	M+H	HMDB0041384	Organic compounds	Phenylpropanoids and polyketides	Flavonoids	Flavonoid glycosides	Flavonoid O-glucuronides
519.438	*	9-cis-beta-Carotene	C40H56	519.436	4	536.438	M+H-H2O	HMDB0112264	Organic compounds	Lipids and lipid-like molecules	Prenol lipids	Tetraterpenoids	Carotenes
523.466	*	7,7',8,8'-Tetrahydro-beta,beta-carotene	C40H60	523.467	2	540.47	M+H-H2O	HMDB0029847	Organic compounds	Lipids and lipid-like molecules	Prenol lipids	Tetraterpenoids	Carotenes
547.485	*	7,7',8,8'-Tetrahydro-beta,beta-carotene	C40H60	547.486	0	540.47	M+Li	HMDB0029847	Organic compounds	Lipids and lipid-like molecules	Prenol lipids	Tetraterpenoids	Carotenes
548.481	*	TG(66:1)	C69H132O6	548.486	10	1057	M+H+K	HMDB0047152	Organic compounds	Lipids and lipid-like molecules	Glycerolipids	Triradylcglycerols	Triacylglycerols
550.112	*	[2-(5,7-dihydroxy-4-oxo-2-phenyl-4H-chromen-8-yl)-4,5-dihydroxyoxan-3-yl]oxidanesulfonic acid	C20H18O11S	550.112	1	466.057	M+IsoProp+Na+H	HMDB0127265	Organic compounds	Phenylpropanoids and polyketides	Flavonoids	Flavonoid glycosides	Flavonoid 8-C-glycosides
551.498	*	Artemoin C	C35H66O4	551.503	9	550.496	M+H	HMDB0033606	Organic compounds	Lipids and lipid-like molecules	Fatty Acyls	Fatty alcohols	Annonaceous acetogenins
552.505	*	TG(70:6)	C73H130O6	552.501	8	1102.99	M+2H	HMDB0052026	Organic compounds	Lipids and lipid-like molecules	Glycerolipids	Triradylcglycerols	Triacylglycerols
575.505		Montecristin	C37H66O4	575.503	3	574.496	M+H	HMDB0029795	Organic compounds	Lipids and lipid-like molecules	Fatty Acyls	Fatty alcohols	Annonaceous acetogenins
576.51		1,2-Epoxy-1,2,7,7',8,8',11,12-octahydro-psi,psi-carotene	C40H62O	576.514	7	558.48	M+NH4	HMDB0029853	Organic compounds	Lipids and lipid-like molecules	Prenol lipids	Sesquaterpenoids	Sesquaterpenoids
577.113	*	Trisjuglone	C30H12O9	577.114	1	516.048	M+IsoProp+H	HMDB0030568	Organic compounds	Phenylpropanoids and polyketides	Flavonoids	Flavonoid glycosides	Flavonoid C-glycosides
577.513		No match
578.252		Ferrioxamine B	C25H45FeN6O8	578.252	0	613.265	M+H-2H2O	HMDB0240270	Organic compounds	Lipids and lipid-like molecules	Fatty Acyls	Fatty amides	N-acyl amines
578.524	*	Phytoene 1,2-epoxide	C40H64O	578.529	9	560.496	M+NH4	HMDB0036875	Organic compounds	Lipids and lipid-like molecules	Prenol lipids	Sesquaterpenoids	Sesquaterpenoids
579.119	*	N,N'-Bis(g-glutamyl)-3,3'-(1,2-propylenedithio)dialanine	C19H32N4O10S2	579.119	1	540.156	M+K	HMDB0038667	Organic compounds	Organic acids and derivatives	Carboxylic acids and derivatives	Amino acids, peptides, and analogues	Dipeptides
579.253	*	Poly-g-D-glutamate	C20H30N4O12	579.251	3	518.186	M+IsoProp+H	HMDB0004135	Organic compounds	Organic acids and derivatives	Carboxylic acids and derivatives	Amino acids, peptides, and analogues	Oligopeptides
580.262	*	Taurochenodeoxycholate-3-sulfate	C26H45NO9S2	580.261	2	579.254	M+H	HMDB0002486	Organic compounds	Lipids and lipid-like molecules	Steroids and steroid derivatives	Bile acids, alcohols and derivatives	Taurinated bile acids and derivatives
580.535		TG(72:3)	C75H140O6	580.531	8	1137.07	M+H+Na	HMDB0052141	Organic compounds	Lipids and lipid-like molecules	Glycerolipids	Triradylcglycerols	Triacylglycerols
581.537	*	TG(72:2)	C75H142O6	581.539	3	1139.08	M+H+Na	HMDB0047349	Organic compounds	Lipids and lipid-like molecules	Glycerolipids	Triradylcglycerols	Triacylglycerols
591.464		alpha-Tocopherol succinate	C33H54O5	591.462	3	530.397	M+IsoProp+H	HMDB0033685	Organic compounds	Lipids and lipid-like molecules	Prenol lipids	Quinone and hydroquinone lipids	Vitamin E compounds
592.515	*	TG(70:7)	C73H128O6	592.519	8	1100.97	M+2ACN+2H	HMDB0052149	Organic compounds	Lipids and lipid-like molecules	Glycerolipids	Triradylcglycerols	Triacylglycerols
593.524	*	FAHFA(32:0)	C32H62O4	593.525	1	510.465	M+2ACN+H	HMDB0112178	Organic compounds	Lipids and lipid-like molecules	Fatty Acyls	Fatty acids and conjugates	Long-chain fatty acids
594.226	*	Thymidine glycol	C10H16N2O7	594.225	0	276.096	2M+ACN+H	HMDB0042036	Organic compounds	Nucleosides, nucleotides, and analogues	Pyrimidine nucleosides	Pyrimidine 2'-deoxyribonucleosides	Pyrimidine 2'-deoxyribonucleosides
599.503	*	DG(36:4)	C39H68O5	599.504	1	616.507	M+H-H2O	HMDB0056203	Organic compounds	Lipids and lipid-like molecules	Fatty Acyls	Lineolic acids and derivatives	Lineolic acids and derivatives
600.223	*	Kuwanon Y	C34H30O9	600.223	0	582.189	M+NH4	HMDB0033296	Organic compounds	Phenylpropanoids and polyketides	Diarylheptanoids	Linear diarylheptanoids	Linear diarylheptanoids
601.222		N,N'-Bis(g-glutamyl)-3,3'-(1,2-propylenedithio)dialanine	C19H32N4O10S2	601.221	0	540.156	M+IsoProp+H	HMDB0038667	Organic compounds	Organic acids and derivatives	Carboxylic acids and derivatives	Amino acids, peptides, and analogues	Dipeptides
601.518	*	DG(36:3)	C39H70O5	601.52	3	618.522	M+H-H2O	HMDB0056165	Organic compounds	Lipids and lipid-like molecules	Fatty Acyls	Eicosanoids	Other hydroxyeicosapolyenoic acids
602.215	*	2-(1-{[(1-{3-[3-(7-chloroquinolin-2-yl)oxiran-2-yl]phenyl}-3-[2-(2-hydroxypropan-2-yl)phenyl]propyl)sulfanyl]methyl}cyclopropyl)acetic acid	C35H36ClNO4S	602.213	4	601.205	M+H	HMDB0143564	Organic compounds	Phenylpropanoids and polyketides	Linear 1,3-diarylpropanoids	Linear 1,3-diarylpropanoids	Linear 1,3-diarylpropanoids
603.532		Erythrodiol 3-decanoate	C40H68O3	603.533	2	596.517	M+Li	HMDB0034510	Organic compounds	Lipids and lipid-like molecules	Prenol lipids	Triterpenoids	Triterpenoids
604.535	*	DG(35:3)	C38H68O5	604.529	9	604.507	M+NH4-H2O	HMDB0055992	Organic compounds	Lipids and lipid-like molecules	Fatty Acyls	Eicosanoids	Other hydroxyeicosapolyenoic acids
614.528	*	Epoxymurin A	C35H62O3	614.525	5	530.47	M+IsoProp+Na+H	HMDB0040920	Organic compounds	Lipids and lipid-like molecules	Fatty Acyls	Fatty alcohols	Annonaceous acetogenins
615.151	*	5,7-dihydroxy-8-[2-hydroxy-5-(5,6,7-trihydroxy-4-oxo-4H-chromen-2-yl)phenyl]-2-(4-hydroxyphenyl)-4H-chromen-4-one	C30H18O11	615.15	1	554.085	M+IsoProp+H	HMDB0132320	Organic compounds	Phenylpropanoids and polyketides	Flavonoids	Biflavonoids and polyflavonoids	Biflavonoids and polyflavonoids
617.521		Palmitoleoylethanolamde	C18H35NO2	617.523	3	297.267	2M+Na	HMDB0013648	Organic compounds	Organic nitrogen compounds	Organonitrogen compounds	Amines	N-acylethanolamines
618.28		3'-Deaminofusarochromanone	C15H19NO4	618.279	3	277.131	2M+ACN+Na	HMDB0041328	Organic compounds	Organoheterocyclic compounds	Benzopyrans	1-benzopyrans	2,2-dimethyl-1-benzopyrans
634.24	*	DHAP(8:0)	C11H21O7P	634.239	1	296.103	2M+ACN+H	HMDB0011685	Organic compounds	Organic oxygen compounds	Organooxygen compounds	Carbonyl compounds	O-acylglycerone-phosphates
640.195	*	Furoparadine	C17H13NO5	640.193	3	311.079	2M+NH4	HMDB0041087	Organic compounds	Organoheterocyclic compounds	Quinolines and derivatives	Benzoquinolines	Acridones
644.549	*	Phytoene 1,2-epoxide	C40H64O	644.551	3	560.496	M+IsoProp+Na+H	HMDB0036875	Organic compounds	Lipids and lipid-like molecules	Prenol lipids	Sesquaterpenoids	Sesquaterpenoids
651.151	*	3,4,5-Trimethoxyphenyl 2,6-digalloylglucoside	C29H30O17	651.156	7	650.148	M+H	HMDB0039312	Organic compounds	Organic oxygen compounds	Organooxygen compounds	Carbohydrates and carbohydrate conjugates	Phenolic glycosides
672.578		No match
689.177		4-[(4'-O-Acetyl-alpha-L-rhamnosyloxy)benzyl]isothiocyanate	C16H19NO6S	689.183	10	353.093	2M+H-H2O	HMDB0032802	Organic compounds	Organic oxygen compounds	Organooxygen compounds	Carbohydrates and carbohydrate conjugates	Phenolic glycosides
710.262	*	Albanin F	C40H36O11	710.26	3	692.226	M+NH4	HMDB0030074	Organic compounds	Phenylpropanoids and polyketides	Flavonoids	Flavones	8-prenylated flavones
726.64	*	DG(44:5)	C47H82O5	726.639	1	726.616	M+NH4-H2O	HMDB0056109	Organic compounds	Lipids and lipid-like molecules	Glycerolipids	Diradylglycerols	1,3-diacylglycerols
728.641		No match
742.511	*	PA(33:2)	C36H67O8P	742.513	2	658.457	M+IsoProp+Na+H	HMDB0114948	Organic compounds	Lipids and lipid-like molecules	Glycerophospholipids	Glycerophosphates	1,2-diacylglycerol-3-phosphates
743.622		DG(40:6)	C44H74O5	743.619	4	682.554	M+IsoProp+H	HMDB0056288	Organic compounds	Lipids and lipid-like molecules	Glycerolipids	Diradylglycerols	1,3-diacylglycerols
745.636	*	TG(44:3)	C47H84O6	745.634	2	744.627	M+H	HMDB0047908	Organic compounds	Lipids and lipid-like molecules	Glycerolipids	Triradylcglycerols	Triacylglycerols
771.678		Fistulosin	C26H43NO	771.676	3	385.334	2M+H	HMDB0033637	Organic compounds	Organoheterocyclic compounds	Indoles and derivatives	Hydroxyindoles	Hydroxyindoles
784.725		No match
794.74		No match
796.736	*	TG(36:0)	C49H94O6	796.739	4	778.705	M+NH4	HMDB0010411	Organic compounds	Lipids and lipid-like molecules	Glycerolipids	Triradylcglycerols	Triacylglycerols
806.726	*	TG(47:2)	C50H92O6	806.723	3	788.689	M+NH4	HMDB0048435	Organic compounds	Lipids and lipid-like molecules	Glycerolipids	Triradylcglycerols	Triacylglycerols
828.721		No match
829.727	*	TG(48:0)	C51H98O6	829.726	1	806.736	M+Na	HMDB0005356	Organic compounds	Lipids and lipid-like molecules	Glycerolipids	Triradylcglycerols	Triacylglycerols
833.748		Ganglioside GQ1c (d40:0)	C111H193N5O55	833.75	2	2476.25	M+2H+Na	HMDB0011939	Organic compounds	Lipids and lipid-like molecules	Sphingolipids	Glycosphingolipids	Glycosphingolipids
834.746		SM(d42:0)	C47H97N2O6P	834.742	5	816.708	M+NH4	HMDB0012094	Organic compounds	Lipids and lipid-like molecules	Sphingolipids	Phosphosphingolipids	Phosphosphingolipids
850.784	*	TG(46:1)	C53H100O6	850.786	2	832.752	M+NH4	HMDB0044753	Organic compounds	Lipids and lipid-like molecules	Glycerolipids	Triradylcglycerols	Triacylglycerols
851.277		3-(3-hydroxyphenyl)-2-phenyl-4-[(E)-2-phenylethenyl]-2,3-dihydro-1-benzofuran-6-ol	C28H22O3	851.277	0	406.157	2M+K	HMDB0129161	Organic compounds	Phenylpropanoids and polyketides	2-arylbenzofuran flavonoids	2-arylbenzofuran flavonoids	2-arylbenzofuran flavonoids
853.728	*	TG(52:5)	C55H96O6	853.728	0	852.721	M+H	HMDB0048920	Organic compounds	Lipids and lipid-like molecules	Glycerolipids	Triradylcglycerols	Triacylglycerols
854.739		No match
855.746	*	TG(52:4)	C55H98O6	855.744	3	854.736	M+H	HMDB0042586	Organic compounds	Lipids and lipid-like molecules	Glycerolipids	Triradylcglycerols	Triacylglycerols
856.747	*	TG(51:5)	C54H94O6	856.739	9	838.705	M+NH4	HMDB0043881	Organic compounds	Lipids and lipid-like molecules	Glycerolipids	Triradylcglycerols	Triacylglycerols
857.755		GlcCer(d44:10)	C50H97NO8	857.755	0	839.721	M+NH4	HMDB0004977	Organic compounds	Lipids and lipid-like molecules	Sphingolipids	Glycosphingolipids	Glycosyl-N-acylsphingosines
858.754	*	TG(51:4)	C54H96O6	858.755	1	840.721	M+NH4	HMDB0043209	Organic compounds	Lipids and lipid-like molecules	Glycerolipids	Triradylcglycerols	Triacylglycerols
859.771	*	TG(52:2)	C55H102O6	859.775	5	858.768	M+H	HMDB0042400	Organic compounds	Lipids and lipid-like molecules	Glycerolipids	Triradylcglycerols	Triacylglycerols
860.766	*	TG(51:3)	C54H98O6	860.77	4	842.736	M+NH4	HMDB0011704	Organic compounds	Lipids and lipid-like molecules	Glycerolipids	Triradylcglycerols	Triacylglycerols
861.756	*	TG(48:3)	C51H92O6	861.755	2	800.689	M+IsoProp+H	HMDB0043627	Organic compounds	Lipids and lipid-like molecules	Glycerolipids	Triradylcglycerols	Triacylglycerols
876.798	*	TG(52:2)	C55H102O6	876.802	4	858.768	M+NH4	HMDB0045689	Organic compounds	Lipids and lipid-like molecules	Glycerolipids	Triradylcglycerols	Triacylglycerols
880.749	*	PE-NMe2(46:0)	C53H106NO8P	880.753	4	915.766	M+H-2H2O	HMDB0114624	Organic compounds	Lipids and lipid-like molecules	Glycerophospholipids	Glycerophosphoethanolamines	Dimethylphosphatidylethanolamines
881.765	*	TG(54:5)	C57H100O6	881.759	7	880.752	M+H	HMDB0044875	Organic compounds	Lipids and lipid-like molecules	Glycerolipids	Triradylcglycerols	Triacylglycerols
882.77		No match
883.774	*	TG(54:4)	C57H102O6	883.775	1	882.768	M+H	HMDB0049248	Organic compounds	Lipids and lipid-like molecules	Glycerolipids	Triradylcglycerols	Triacylglycerols
884.771	*	TG(53:5)	C56H98O6	884.77	1	866.736	M+NH4	HMDB0053283	Organic compounds	Lipids and lipid-like molecules	Glycerolipids	Triradylcglycerols	Triacylglycerols
885.785	*	TG(52:0)	C55H106O6	885.788	4	862.799	M+Na	HMDB0044722	Organic compounds	Lipids and lipid-like molecules	Glycerolipids	Triradylcglycerols	Triacylglycerols
886.782	*	TG(53:4)	C56H100O6	886.786	4	868.752	M+NH4	HMDB0043099	Organic compounds	Lipids and lipid-like molecules	Glycerolipids	Triradylcglycerols	Triacylglycerols
887.786	*	TG(57:5)	C60H106O6	887.786	0	922.799	M+H-2H2O	HMDB0050895	Organic compounds	Lipids and lipid-like molecules	Glycerolipids	Triradylcglycerols	Triacylglycerols
892.818	*	TG(O-56:6)	C59H104O5	892.811	8	892.788	M+NH4-H2O	HMDB0053856	Organic compounds	Lipids and lipid-like molecules	Glycerolipids	Triradylcglycerols	Triacylglycerols
893.817	*	TG(50:1)	C53H100O6	893.817	0	832.752	M+IsoProp+H	HMDB0042161	Organic compounds	Lipids and lipid-like molecules	Glycerolipids	Triradylcglycerols	Triacylglycerols
894.818		No match
898.77	*	GlcCer(d44:2)	C50H95NO8	898.771	1	837.706	M+IsoProp+H	HMDB0010713	Organic compounds	Lipids and lipid-like molecules	Sphingolipids	Glycosphingolipids	Glycosyl-N-acylsphingosines
900.779		PA(a-50:0)	C53H105O8P	900.777	2	900.755	M+NH4-H2O	HMDB0115762	Organic compounds	Lipids and lipid-like molecules	Glycerophospholipids	Glycerophosphates	1,2-diacylglycerol-3-phosphates
901.753	*	Sitoindoside II	C53H92O7	901.75	4	840.684	M+IsoProp+H	HMDB0034089	Organic compounds	Lipids and lipid-like molecules	Steroids and steroid derivatives	Stigmastanes and derivatives	Stigmastanes and derivatives
905.764	*	PE-NMe2(44:0)	C51H102NO8P	905.768	4	887.734	M+NH4	HMDB0114208	Organic compounds	Lipids and lipid-like molecules	Glycerophospholipids	Glycerophosphoethanolamines	Dimethylphosphatidylethanolamines
907.795	*	MG(24:0)	C27H54O4	907.794	2	442.402	2M+Na	HMDB0011558	Organic compounds	Lipids and lipid-like molecules	Glycerolipids	Monoradylglycerols	2-monoacylglycerols
908.792		No match
909.796	*	TG(56:7)	C59H100O6	905.759	5	904.752	M+H	HMDB0050317	Organic compounds	Lipids and lipid-like molecules	Glycerolipids	Triradylcglycerols	Triacylglycerols
910.796	*	TG(O-51:4)	C54H98O5	910.797	0	826.741	M+IsoProp+Na+H	HMDB0043824	Organic compounds	Lipids and lipid-like molecules	Glycerolipids	Triradylcglycerols	Triacylglycerols
911.797	*	TG(54:1)	C57H108O6	911.804	7	888.815	M+Na	HMDB0044029	Organic compounds	Lipids and lipid-like molecules	Glycerolipids	Triradylcglycerols	Triacylglycerols
916.818	*	Schleichol 1	C30H52O2	916.817	2	444.397	2M+2H+3H2O	HMDB0036253	Organic compounds	Lipids and lipid-like molecules	Steroids and steroid derivatives	Stigmastanes and derivatives	Stigmastanes and derivatives
918.834	*	TG(O-58:7)	C61H106O5	918.827	8	918.804	M+NH4-H2O	HMDB0053614	Organic compounds	Lipids and lipid-like molecules	Glycerolipids	Triradylcglycerols	Alkyldiacylglycerols
919.836	*	TG(52:2)	C55H102O6	919.833	3	858.768	M+IsoProp+H	HMDB0047818	Organic compounds	Lipids and lipid-like molecules	Glycerolipids	Triradylcglycerols	Triacylglycerols
920.848	*	TG(O-58:6)	C61H108O5	920.842	6	920.82	M+NH4-H2O	HMDB0051102	Organic compounds	Lipids and lipid-like molecules	Glycerolipids	Triradylcglycerols	Triacylglycerols
921.841	*	TG(56:2)	C59H110O6	921.846	6	914.83	M+Li	HMDB0048545	Organic compounds	Lipids and lipid-like molecules	Glycerolipids	Triradylcglycerols	Triacylglycerols
928.825	*	TG(56:4)	C59H106O6	928.833	8	910.799	M+NH4	HMDB0048790	Organic compounds	Lipids and lipid-like molecules	Glycerolipids	Triradylcglycerols	Triacylglycerols
929.831	*	TG(O-55:0)	C58H114O5	929.83	1	890.867	M+K	HMDB0043133	Organic compounds	Lipids and lipid-like molecules	Glycerolipids	Triradylcglycerols	Triacylglycerols
930.848	*	TG(56:3)	C59H108O6	930.848	0	912.815	M+NH4	HMDB0045134	Organic compounds	Lipids and lipid-like molecules	Glycerolipids	Triradylcglycerols	Triacylglycerols
931.849	*	TG(60:4)	C63H114O6	931.849	0	966.861	M+H-2H2O	HMDB0045971	Organic compounds	Lipids and lipid-like molecules	Glycerolipids	Triradylcglycerols	Triacylglycerols
932.86	*	TG(56:2)	C59H110O6	932.864	5	914.83	M+NH4	HMDB0045743	Organic compounds	Lipids and lipid-like molecules	Glycerolipids	Triradylcglycerols	Triacylglycerols
933.865	*	TG(O-60:5)	C63H114O5	933.864	1	950.867	M+H-H2O	HMDB0055605	Organic compounds	Lipids and lipid-like molecules	Glycerolipids	Triradylcglycerols	Triacylglycerols
934.862		N-hexacosanoylglycine	C28H55NO3	934.86	3	453.418	2M+2H+3H2O	HMDB0062678	Organic compounds	Organic acids and derivatives	Carboxylic acids and derivatives	Amino acids, peptides, and analogues	N-acyl-alpha amino acids
935.862	*	TG(57:2)	C60H112O6	935.862	0	928.846	M+Li	HMDB0046293	Organic compounds	Lipids and lipid-like molecules	Glycerolipids	Triradylcglycerols	Triacylglycerols
936.839	*	TG(O-58:7)	C61H106O5	936.838	1	918.804	M+NH4	HMDB0054903	Organic compounds	Lipids and lipid-like molecules	Glycerolipids	Triradylcglycerols	Triacylglycerols
937.825	*	TG(58:5)	C61H108O6	937.822	3	936.815	M+H	HMDB0045547	Organic compounds	Lipids and lipid-like molecules	Glycerolipids	Triradylcglycerols	Triacylglycerols
938.81	*	TG(57:6)	C60H104O6	938.817	7	920.783	M+NH4	HMDB0043704	Organic compounds	Lipids and lipid-like molecules	Glycerolipids	Triradylcglycerols	Triacylglycerols
940.818	*	beta-Sitosterol acetate	C31H52O2	940.817	1	456.397	2M+2H+3H2O	HMDB0030151	Organic compounds	Lipids and lipid-like molecules	Prenol lipids	Triterpenoids	Triterpenoids
941.82	*	TG(54:5)	C57H100O6	941.817	3	880.752	M+IsoProp+H	HMDB0010479	Organic compounds	Lipids and lipid-like molecules	Glycerolipids	Triradylcglycerols	Triacylglycerols
942.831	*	TG(O-60:9)	C63H106O5	942.827	4	942.804	M+NH4-H2O	HMDB0051390	Organic compounds	Lipids and lipid-like molecules	Glycerolipids	Triradylcglycerols	Triacylglycerols
943.837	*	TG(54:4)	C57H102O6	943.833	5	882.768	M+IsoProp+H	HMDB0044417	Organic compounds	Lipids and lipid-like molecules	Glycerolipids	Triradylcglycerols	Triacylglycerols
944.849	*	TG(O-60:8)	C63H108O5	944.842	7	944.82	M+NH4-H2O	HMDB0055012	Organic compounds	Lipids and lipid-like molecules	Glycerolipids	Triradylcglycerols	Triacylglycerols
945.852	*	TG(54:3)	C57H104O6	945.849	4	884.783	M+IsoProp+H	HMDB0045871	Organic compounds	Lipids and lipid-like molecules	Glycerolipids	Triradylcglycerols	Triacylglycerols
946.86	*	TG(O-60:7)	C63H110O5	946.858	3	946.835	M+NH4-H2O	HMDB0055916	Organic compounds	Lipids and lipid-like molecules	Glycerolipids	Triradylcglycerols	Triacylglycerols
947.873		(Z)-22-Hentriacontene-2,4-dione	C31H58O2	947.877	4	462.444	2M+Na	HMDB0035953	Organic compounds	Organic oxygen compounds	Organooxygen compounds	Carbonyl compounds	Beta-diketones
952.823		No match
953.826	*	TG(53:3)	C56H102O6	953.828	2	870.768	M+2ACN+H	HMDB0043462	Organic compounds	Lipids and lipid-like molecules	Glycerolipids	Triradylcglycerols	Triacylglycerols
954.83	*	Isomultiflorenyl acetate	C32H52O2	954.827	2	468.397	2M+NH4	HMDB0038062	Organic compounds	Organic acids and derivatives	Carboxylic acids and derivatives	Carboxylic acid derivatives	Carboxylic acid esters
956.85		No match
957.856	*	TG(O-57:0)	C60H118O5	957.861	6	918.898	M+K	HMDB0043806	Organic compounds	Lipids and lipid-like molecules	Glycerolipids	Triradylcglycerols	Triacylglycerols
958.866		CE(5:0)	C32H54O2	958.859	8	470.412	2M+NH4	HMDB0003442	Organic compounds	Lipids and lipid-like molecules	Steroids and steroid derivatives	Steroid esters	Cholesteryl esters
959.888	*	TG(62:4)	C65H118O6	959.88	8	994.893	M+H-2H2O	HMDB0050925	Organic compounds	Lipids and lipid-like molecules	Glycerolipids	Triradylcglycerols	Triacylglycerols
960.874	*	TG(53:0)	C56H108O6	960.87	4	876.815	M+IsoProp+Na+H	HMDB0042097	Organic compounds	Lipids and lipid-like molecules	Glycerolipids	Triradylcglycerols	Triacylglycerols
961.883	*	TG(55:2)	C58H108O6	961.88	3	900.815	M+IsoProp+H	HMDB0046291	Organic compounds	Lipids and lipid-like molecules	Glycerolipids	Triradylcglycerols	Triacylglycerols
962.875		No match
